# Supplementary material for: Genotype-Specific Recruitment of Rhizosphere Bacteria From Sandy Loam Soil for Growth Promotion of Cucumis sativus var. hardwickii
Source: Front Microbiol. 2022 Jun 27;13:910644. doi: 10.3389/fmicb.2022.910644 (PMC9271904; doi:10.3389/fmicb.2022.910644)
Supplement: Supplementary file 7 [file Table_1.XLSX]

## Sheet: ASVs
							% of ASVs assigned to
	Soil Type	TIME_Point	Sample number	Average reads/sample	Average ASVs/sample	No. of ASVs	Genus	Phylum
HD	Sandy soil	30 DPS	3	416861	132407	5321	90.2233	99.2873
		50 DPS	3	172831	65454	2585	89.5107	99.5478
	Sandy loam soil	30 DPS	3	341899	107755	4402	88.275	99.5218
		50 DPS	3	269626	100337	3936	88.5027	99.5299
	Black soil	30 DPS	3	278228	67955	2628	87.7355	99.6542
		50 DPS	3	321150	83810	3709	87.06	99.5299
	Farm soil	30 DPS	3	313584	68093	2831	87.6885	99.7689
		50 DPS	3	360471	98894	4060	89.3172	99.578
XT	Sandy soil	30 DPS	3	356544	100277	4249	90.1333	99.4558
		50 DPS	3	281363	90313	3684	89.2268	99.5401
	Sandy loam soil	30 DPS	3	266327	77106	3491	88.5453	99.5124
		50 DPS	3	249073	86175	3319	88.1931	99.3393
	Black soil	30 DPS	3	315534	73068	3174	85.9785	99.8371
		50 DPS	3	431756	125428	5082	87.5868	99.4703
	Farm soil	30 DPS	3	261842	59111	2589	89.2987	99.8444
		50 DPS	3	400354	128572	4905	89.7909	99.6873
		Total	48	314840	91547.2	85100
