# Supplementary material for: Genotype-Specific Recruitment of Rhizosphere Bacteria From Sandy Loam Soil for Growth Promotion of Cucumis sativus var. hardwickii
Source: Front Microbiol. 2022 Jun 27;13:910644. doi: 10.3389/fmicb.2022.910644 (PMC9271904; doi:10.3389/fmicb.2022.910644)
Supplement: Supplementary file 8 [file Table_2.XLSX]

## Sheet: Relative abundance
Percentage of bacterial phylum Day post sowing(DPS)
Soil type	Time/Phylum	Proteobacteria(%)	Actinobacteriota(%)	Gemmatimonadota(%)	Firmicutes(%)	Acidobacteriota(%)	Bacteroidota(%)	Planctomycetota(%)	Chloroflexi(%)	Myxococcota(%)	Verrucomicrobiota(%)	Low abundance(%)
Sandy soil	30 DPS	26.975	27.065	4.81	5.925	4.435	3.42	8.54	7.88	2.88	2.325	5.735
	50 DPS	23.66	27.835	6.52	8.19	7.255	5.09	3.68	5.575	3.625	1.545	7.02
Sandy loam soil	30 DPS	25.575	20.54	5.1	6.515	5.035	3.8	11.805	9.435	3.955	2.615	5.625
	50 DPS	22.92	19.235	6.285	14.42	7.69	8.05	3.39	5.405	3.465	2.07	7.08
Black soil	30 DPS	26.535	21.895	5.725	4.275	7.275	5.645	6.405	7	4.72	5.595	4.925
	50 DPS	27.605	15.61	14.235	1.7	8.595	7.69	3.9	3.78	4.95	5.105	6.83
Farm soil	30 DPS	27.66	17.25	5.19	8.93	6.94	5.81	8.8	6.53	4.555	3.39	4.955
	50 DPS	27.905	15.92	13.915	2.99	8.825	7.645	5.065	5.385	2.915	2.39	7.045
Sum RA		28.9029	17.9179	7.63042	5.67167	6.80292	6.8825	6.1725	5.7675	4.09792	4.12083	6.03292
