# Supplementary material for: Genotype-Specific Recruitment of Rhizosphere Bacteria From Sandy Loam Soil for Growth Promotion of Cucumis sativus var. hardwickii
Source: Front Microbiol. 2022 Jun 27;13:910644. doi: 10.3389/fmicb.2022.910644 (PMC9271904; doi:10.3389/fmicb.2022.910644)
Supplement: Supplementary file 9 [file Table_3.XLSX]

## Sheet: Sheet1
The average of relative abundance(RA) of top 50 bacterial genus
Genus name/Sample_ID	Sandy soil_HD_30DPS	Sandy soil_HD_50DPS	Sandy soil_XT_30DPS	Sandy soil_XT_50DPS	Sandy loam soil_HD_30DPS	Sandy loam soil_HD_50DPS	Sandy loam soil_XT_30DPS	Sandy loam soil_XT_50DPS	Black soil_HD_30DPS	Black soil_HD_50DPS	Black soil_XT_30DPS	Black soil_XT_50DPS	Farm soil_HD_30DPS	Farm soil_HD_50DPS	Farm soil_XT_30DPS	Farm soil_XT_50DPS
Bacillus	0.0264773	0.0327827	0.0297833	0.022279	0.0279698	0.0238381	0.0185178	0.0172091	0.00258022	0.0185886	0.00215315	0.0153727	0.00977878	0.0255236	0.00443762	0.023109
Nocardioides	0.0180787	0.0347067	0.0219241	0.0243195	0.0236524	0.0210225	0.0270504	0.0245564	0.00338407	0.0164212	0.0108827	0.0215708	0.00973714	0.0215108	0.00620063	0.0179194
Gemmata	0.0121924	0.00901662	0.00823116	0.00781734	0.0143603	0.0152902	0.0208872	0.0219417	0.00192128	0.0157905	0.00553701	0.0217088	0.00406512	0.0154134	0.00533414	0.0209257
Pedosphaeraceae	0.0127306	0.00317997	0.00849145	0.00504139	0.0104251	0.00813529	0.00590984	0.00483449	0.0215958	0.0133291	0.0127036	0.0140074	0.0172734	0.00751131	0.017346	0.0108315
Sphingomonas	0.00360004	0.00417702	0.00699602	0.00920762	0.0082957	0.00534603	0.0044714	0.00445812	0.0266459	0.0105438	0.0274865	0.00649041	0.0295473	0.00967047	0.0211524	0.00739118
Vicinamibacteraceae	0.0129272	0.0117618	0.00786559	0.00908414	0.00654527	0.00705618	0.0055406	0.00484664	0.011364	0.0060693	0.0102612	0.00716791	0.0124159	0.0140314	0.0112758	0.0126021
Gaiella	0.0178829	0.0242758	0.0133396	0.0171285	0.00480082	0.00654235	0.0026964	0.00982734	0.00290512	0.00551865	0.00401389	0.00543507	0.00215649	0.0124366	0.00179158	0.0104171
Gemmatimonas	0.00449362	0.00420309	0.00299176	0.00426029	0.00744989	0.00687068	0.00700176	0.00685372	0.0329993	0.0130935	0.0412139	0.0145621	0.0042761	0.00279225	0.0056473	0.00328707
Streptomyces	0.00570842	0.0115731	0.00908168	0.0104554	0.00415938	0.00815166	0.00914769	0.0145079	0.0084556	0.0114926	0.0102361	0.0113114	0.0110374	0.00687425	0.011651	0.00674262
Luteolibacter	0.0074832	0.00607736	0.00853874	0.00524587	0.00697054	0.00798056	0.0103492	0.00385602	0.0112561	0.00534622	0.00801589	0.00390264	0.0159942	0.00862005	0.0196535	0.00604206
Rubellimicrobium	0.0100513	0.00698321	0.0142835	0.00808589	0.0129525	0.0119578	0.0125196	0.0127628	0.000478686	0.00494904	0.00115741	0.00729165	0.000785915	0.00401988	0.000973325	0.00640075
Nitrospira	0.0107344	0.0116851	0.00725857	0.00768797	0.0106423	0.0110301	0.0033694	0.00692248	0.00658713	0.00769618	0.00650034	0.00680251	0.00179646	0.007522	0.00535259	0.00497161
Haliangium	0.00717333	0.00271592	0.00635537	0.00782424	0.0100606	0.00760135	0.00625999	0.00560681	0.0131025	0.00775629	0.011703	0.00742263	0.00461825	0.00247082	0.00635535	0.00721951
Arenimonas	0.00486864	0.00366942	0.00649069	0.00758138	0.00677775	0.00577589	0.00948823	0.00583463	0.0109086	0.00667533	0.00617782	0.00341839	0.0166579	0.00557702	0.0186783	0.00570072
Tumebacillus	0.0110491	0.0100776	0.00823526	0.00960751	0.0120372	0.0149103	0.00950314	0.010847	0.000681654	0.00219841	0.00131143	0.00403956	0.000789395	0.00329206	0.000277431	0.00399164
Devosia	0.00581493	0.00593727	0.00669155	0.00818038	0.00601466	0.00594555	0.0102291	0.00807011	0.0114816	0.0077456	0.00789544	0.00404911	0.00959005	0.00757926	0.0089513	0.00510338
Bryobacter	0.00823861	0.00438525	0.0045126	0.00489585	0.00655165	0.00376399	0.00541775	0.00389392	0.0033303	0.0101938	0.0068714	0.0127469	0.00367876	0.00776835	0.00400245	0.00794284
Lysobacter	0.00269668	0.0013146	0.00233612	0.00141471	0.00151783	0.00161298	0.00160523	0.00215875	0.017507	0.00662971	0.0213047	0.00562467	0.0223334	0.00892682	0.0160994	0.00632079
Paenibacillus	0.00738388	0.0075775	0.00798591	0.00349184	0.00637854	0.0107282	0.00600769	0.00425863	0.00280475	0.00881607	0.0016893	0.00558472	0.00271607	0.00850321	0.00085851	0.00538692
Microvirga	0.00854489	0.00989065	0.00790863	0.00822519	0.00489796	0.0038322	0.00410041	0.00471232	0.000918725	0.00750747	0.00370578	0.0065624	0.00262606	0.0071248	0.00282827	0.00720984
Pirellula	0.00634013	0.00588193	0.00636122	0.00715184	0.00727788	0.00859216	0.00521567	0.00647669	0.00159678	0.00601517	0.00230217	0.00584798	0.0027117	0.00503941	0.0025019	0.00698471
Pseudomonas	0.00437889	0.00255326	0.00621753	0.004398	0.00758703	0.0075558	0.0043376	0.00343853	0.00843151	0.00560716	0.00556183	0.00176207	0.0113826	0.00370612	0.00767684	0.00321929
Mycobacterium	0.00567144	0.0112663	0.00575763	0.00698126	0.0047887	0.00403478	0.00559088	0.00969325	0.00191579	0.00367035	0.00542399	0.00539151	0.00309624	0.00520914	0.0017254	0.00363056
Cellvibrio	0.00359605	0.00399148	0.00694057	0.00487968	0.00304513	0.00246059	0.00660501	0.00297144	0.00840548	0.00366146	0.00541771	0.00155928	0.0115748	0.00570946	0.0133756	0.00463319
Nannocystis	0.00185445	0.00295146	0.00280076	0.00219282	0.00420011	0.00234508	0.00471427	0.00437071	0.00568877	0.00669195	0.00517621	0.00333899	0.0126012	0.00747729	0.0146132	0.00682029
Steroidobacter	0.00407729	0.00367725	0.00648442	0.00597506	0.00105894	0.00206331	0.00300959	0.00429498	0.00530747	0.00405266	0.0037305	0.00406375	0.0083376	0.00930638	0.00925193	0.00620502
Solirubrobacter	0.00651253	0.00829847	0.00599187	0.00985997	0.00283704	0.00352536	0.00199079	0.00449093	0.000865819	0.00695345	0.00191328	0.00800939	0.000771961	0.00546792	0.000780819	0.0044074
Pseudonocardia	0.00742803	0.0127503	0.00639853	0.00791061	0.00397958	0.00494118	0.00380003	0.00709814	0.000769416	0.0054564	0.00170087	0.00648969	0.000119397	0.00227089	0	0.00197675
llumatobacter	0.00562466	0.0101058	0.00560638	0.00697933	0.00605275	0.00694675	0.00798963	0.00692201	0.000827412	0.00162255	0	0.00203911	0.00151143	0.00477336	0.00187685	0.00577253
Phenylobacterium	0.00296789	0.00414663	0.00406734	0.00363433	0.00283303	0.00370023	0.00577903	0.00507555	0.00733174	0.00616291	0.00491966	0.00312867	0.00683944	0.00384788	0.00953928	0.00515213
Hydrogenophaga	0.00397637	0.00370934	0.00573543	0.0074732	0.00434937	0.00483886	0.00615289	0.00416319	0.00292143	0.00213267	0	0.00160831	0.00873235	0.00483875	0.00709667	0.00549546
Niastella	0.00285317	0.00255818	0.00249842	0.00229779	0.000939502	0.000784811	0.00282028	0.00383868	0.0114526	0.00502014	0.00760544	0.00231241	0.0165049	0.00495863	0.0105316	0.00408846
Dongia	0.00344087	0.00266958	0.0055487	0.00341379	0.0032961	0.00352715	0.00332695	0.00423683	0.00714933	0.0053108	0.00505502	0.0042928	0.00628948	0.00402676	0.0059138	0.00386942
Massilia	0.00271546	0.000414902	0.00176154	0.000692813	0.00367461	0.000722927	0.00133674	0.000937938	0.0121008	0.00756818	0.0162594	0.00471962	0.00841976	0.00542321	0.0067215	0.0037428
Lacunisphaera	0.00524437	0.00132146	0.00671208	0.00446726	0.0057973	0.00178793	0.00938839	0.00395644	0.00320737	0.00556169	0.00057359	0.00166998	0.0036632	0.00247824	0.00603354	0.0027907
Rokubacteriales	0.00743073	0.00638155	0.00514501	0.00694143	0.00277366	0.00331549	0.00115429	0.00279807	0.000501187	0.000664778	0.00115471	0.00149406	0.00314552	0.00805174	0.00444854	0.00559486
Ohtaekwangia	0.00199156	0	0.00341677	0.00133005	0.00166171	0.00130264	0.00274477	0.00194157	0.00664698	0.00364647	0.000949581	0.00256228	0.0157222	0.00729447	0.0141238	0.00479292
Fimbriimonadaceae	0.00648456	0.00442089	0.00524014	0.0039677	0.00639619	0.00609614	0.00640337	0.0044001	0.00331362	0.00131386	0.00200411	0.0018625	0.0034916	0.000321821	0.00425308	0.00162415
Rhodopirellula	0.00242586	0.00315914	0.00561661	0.00648169	0.00392657	0.00574866	0.00711843	0.00573704	0.000201938	0.00137853	0.000387886	0.00163796	0.00111182	0.00636716	0.00105826	0.00501797
Longimicrobiaceae	0.00370644	0.00222291	0.00208611	0.00248469	0.00408395	0.00354471	0.00348643	0.00202179	0.00450441	0.00300699	0.0157463	0.00329224	0.00331492	0.00221632	0.00402839	0.00223675
Novosphingobium	0.00129847	0.00367059	0.00384818	0.0033336	0.00272096	0.00215385	0.00203	0.00114496	0.00520024	0.00529338	0.00860602	0.00258722	0.00421732	0.00301033	0.00822344	0.0022706
Fluviicola	0.00265981	0.000914928	0.0036024	0.00348195	0.00223126	0.00216742	0.0044167	0.00310938	0.00533049	0.00402341	0.00702497	0.00163037	0.00505909	0.00321483	0.00537762	0.00355385
Opitutus	0.00245298	0.000192133	0.00256292	0.000900049	0.00363572	0.000773818	0.00359312	0.0012378	0.00971285	0.0056961	0.00505601	0.00664645	0.0037764	0.00264072	0.00491131	0.00155343
Blastococcus	0.00247263	0.00372753	0.00376033	0.00465341	0.00279854	0.00362864	0.0010418	0.00316715	0.00330505	0.00480096	0.00594376	0.00277474	0.00170833	0.00192172	0.00518181	0.00222128
Phaselicystis	0.00177242	0.00140278	0.00482225	0.0025387	0.00190021	0.00270044	0.00440168	0.00421326	0.00385771	0.00255019	0.00368995	0.00459176	0.00244219	0.00228859	0.00330619	0.00310892
Mesorhizobium	0.00306576	0.00102827	0.00583407	0.00572392	0.00277988	0.00230592	0.00310262	0.00260076	0.00415505	0.00577685	0.00550731	0.00339769	0	0.000664915	0	0.00100945
Pedomicrobium	0.00542462	0.00447375	0.00328963	0.00499912	0.00336182	0.00365019	0.00354154	0.00548036	8.1795e-05	0.000373974	0	0.00110552	0.000458853	0.00247736	0.00181416	0.00324943
Noviherbaspirillum	0.00346321	0.0024356	0.00348988	0.00259605	0.00265162	0.00228336	0.00276377	0.00223017	0.0093619	0.00425872	0.00264802	0.00196099	0.00311183	0.00191175	0.00131551	0.00326109
Hyphomicrobium	0.00409417	0.00648814	0.00365258	0.00554113	0.00243232	0.0038957	0.00168937	0.00343121	0.00046511	0.00306945	0.00202629	0.00360839	0.000673426	0.00133341	0	0.00106378
Fimbriiglobus	0.00415454	0.00280108	0.00334684	0.00434648	0.00314954	0.00373788	0.00485171	0.00660302	0.000164577	0.00202456	0	0.00153937	0	0.00143841	0.000697632	0.00323077
