# Supplementary material for: Genotype-Specific Recruitment of Rhizosphere Bacteria From Sandy Loam Soil for Growth Promotion of Cucumis sativus var. hardwickii
Source: Front Microbiol. 2022 Jun 27;13:910644. doi: 10.3389/fmicb.2022.910644 (PMC9271904; doi:10.3389/fmicb.2022.910644)
Supplement: Supplementary file 10 [file Table_4.XLSX]

## Sheet: Sheet1
Relative abundance(RA) of top 20 bacterial genus	30 Days post sowing (30 DPS)																								50 Days post sowing (50 DPS)
Genus name/Sample_ID	XT_Sandy soil_1	XT_Sandy soil_2	XT_Sandy soil_3	XT_Sandy loam soil_1	XT_Sandy loam soil_2	XT_Sandy loam soil_3	XT_Black soil_1	XT_Black soil_2	XT_Black soil_3	XT_Farm soil_1	XT_Farm soil_2	XT_Farm soil_3	HD_Sandy soil_1	HD_Sandy soil_2	HD_Sandy soil_3	HD_Sandy loam soil_1	HD_Sandy loam soil_2	HD_Sandy loam soil_3	HD_Black soil_1	HD_Black soil_2	HD_Black soil_3	HD_Farm soil_1	HD_Farm soil_2	HD_Farm soil_3	XT_Sandy soil_1	XT_Sandy soil_2	XT_Sandy soil_3	XT_Sandy loam soil_1	XT_Sandy loam soil_2	XT_Sandy loam soil_3	XT_Black soil_1	XT_Black soil_2	XT_Black soil_3	XT_Farm soil_1	XT_Farm soil_2	XT_Farm soil_3	HD_Sandy soil_1	HD_Sandy soil_2	HD_Sandy soil_3	HD_Sandy loam soil_1	HD_Sandy loam soil_2	HD_Sandy loam soil_3	HD_Black soil_1	HD_Black soil_2	HD_Black soil_3	HD_Farm soil_1	HD_Farm soil_2	HD_Farm soil_3
Bacillus	0.0382309	0.0287371	0.0223818	0.0201709	0.021494	0.0138885	0.00447136	0.00190322	8.48776e-05	0.0104392	0.00284047	3.31928e-05	0.0278655	0.0281409	0.0234253	0.0276526	0.0273792	0.0288776	0.00460655	0.00313412	0	0.000974282	0.0214634	0.00689863	0.0226684	0.0229366	0.0212319	0.0124939	0.0257128	0.0134205	0.0156083	0.0149589	0.015551	0.0268504	0.0241343	0.0183423	0.0415927	0.0305065	0.0262488	0.030119	0.0164755	0.0249198	0.0193963	0.0165602	0.0198094	0.0253701	0.0240793	0.0271216
Nocardioides	0.0205596	0.0234899	0.0217227	0.017152	0.0173268	0.0466725	0.0137114	0.0112127	0.00772386	0.00758752	0.00771169	0.00330269	0.020518	0.0166705	0.0170478	0.0222439	0.0239447	0.0247686	0.00462886	0.0015456	0.00397776	0.0152017	0.0116997	0.00231009	0.0253621	0.0170234	0.0305729	0.0261926	0.0220802	0.0253966	0.0271392	0.0152007	0.0223726	0.014617	0.0176634	0.0214778	0.0310943	0.0257779	0.0472479	0.0208768	0.0256062	0.0165846	0.0144448	0.0190906	0.0157284	0.0156567	0.023374	0.0255016
Gemmata	0.00493431	0.00949396	0.0102652	0.0150095	0.0151701	0.0324821	0.00558611	0.00458837	0.00643655	0.00593253	0.00394581	0.00612407	0.0159074	0.0104824	0.0101873	0.020091	0.0116354	0.0113546	0.00341308	0.000901597	0.00144915	0.00329536	0.0058779	0.0030221	0.00951461	0.00488244	0.00905495	0.0121835	0.0273916	0.0262501	0.0277596	0.0160644	0.0213023	0.0213856	0.0200481	0.0213433	0.0122736	0.00930779	0.0054685	0.0140474	0.020567	0.0112562	0.012093	0.018815	0.0164635	0.0190276	0.0123537	0.0148589
Pedosphaeraceae	0.0119547	0.00628847	0.0072312	0.0037615	0.0122823	0.00168575	0.0101813	0.0135143	0.0144151	0.0107702	0.0243561	0.0169117	0.0123347	0.00830356	0.0175537	0.0126238	0.00578114	0.0128705	0.0187385	0.0164005	0.0296484	0.0149438	0.0179844	0.0188921	0.00332402	0.00520794	0.0065922	0.00945119	0.00316133	0.00189095	0.00923441	0.0181303	0.0146576	0.00652781	0.0120125	0.0139543	0.00418027	0.00349042	0.00186923	0.00714636	0.00699842	0.0102611	0.0181234	0.00741576	0.0144483	0.00949162	0.00513544	0.00790688
Sphingomonas	0.00619797	0.00745225	0.00733783	0.00769343	0.00572076	0	0.0273979	0.0258778	0.0291838	0.0202928	0.0250244	0.0181399	0.0053637	0.00279952	0.00263688	0.009011	0.00830634	0.00756976	0.02175	0.0335523	0.0246355	0.025231	0.0317182	0.0316925	0.00611944	0.0137793	0.00772407	0.00860666	0.00283734	0.00193035	0.00719575	0.00316451	0.00911096	0.00878679	0.00695602	0.00643073	0.0050774	0.00546512	0.00198855	0.0060831	0.00409153	0.00586347	0.0144448	0.0117875	0.0053991	0.0135455	0.00752683	0.00793906
Vicinamibacteraceae	0.0123257	0.0066764	0.00459463	0.00393193	0.00795972	0.00473015	0.0116181	0.00989968	0.00926581	0.00768937	0.0144209	0.0117171	0.0110764	0.0122748	0.0154304	0.00356029	0.00694225	0.00913329	0.0117673	0.0110124	0.0113122	0.0138405	0.0108439	0.0125631	0.0100737	0.0115443	0.00563447	0.00367615	0.00500707	0.00585671	0.00684926	0.00829821	0.00635627	0.0112783	0.0145407	0.0119872	0.0138388	0.0129156	0.00853086	0.00804605	0.00593226	0.00719024	0.00719541	0.00333208	0.00768041	0.013031	0.0153843	0.0136788
Gaiella	0.0138803	0.0160479	0.0100907	0.0018138	0.000840751	0.00543465	0.00761742	0.00438182	4.24388e-05	0.00124761	0.00338029	0.000746838	0.0109111	0.0205847	0.0221529	0.00185891	0.00658498	0.00595857	0.00409347	0.00264039	0.00198149	0.00234974	0.000448909	0.00367083	0.0132046	0.0214393	0.0167417	0.0056881	0.0126846	0.0111094	0.00850114	0.00473295	0.00307111	0.0115441	0.010393	0.00931406	0.0210731	0.0248492	0.026905	0.00902752	0.00677972	0.00381982	0.00340892	0.00719028	0.00595676	0.0111593	0.0147892	0.0113614
Gemmatimonas	0.00238692	0.00301153	0.00357683	0.00513707	0.00489829	0.0109699	0.0433636	0.0380938	0.0421842	0.00236792	0.00586088	0.00871311	0.00602498	0.00343923	0.00401665	0.00883246	0.00575679	0.00776044	0.032112	0.0381247	0.0287611	0.00448456	0.00342293	0.00492081	0.00537738	0.00312476	0.00427871	0.00611036	0.0095527	0.0048981	0.0157372	0.013273	0.0146762	0.00399475	0.00354634	0.00232011	0.00297772	0.00460052	0.00503102	0.00680898	0.00706221	0.00674085	0.0100757	0.0158336	0.013371	0.00234186	0.00344934	0.00258556
Streptomyces	0.00454318	0.0105659	0.012136	0.010688	0.00742054	0.00933451	0.00589576	0.0120242	0.0127882	0.0237301	0.00380443	0.00741859	0	0.00768919	0.00943606	0.000756167	0.00790848	0.00381348	0.00644694	0.0135669	0.00535297	0.0106455	0.00866955	0.0137973	0.0120661	0.00775766	0.0115426	0.0176108	0.0132147	0.0126983	0.0127235	0.00968009	0.0115306	0.00546475	0.00660071	0.00816241	0.00545916	0.0147836	0.0144766	0.00796426	0.00342631	0.0130644	0.0106475	0.0126519	0.0111784	0.00322005	0.00855172	0.00885098
Luteolibacter	0.00579681	0.011648	0.00817146	0.0104689	0.0140369	0.0065417	0.00744402	0.00780466	0.00879898	0.0215913	0.0175698	0.0197995	0.00975386	0.00516835	0.00752738	0.00890597	0.0055132	0.00649245	0.00689309	0.0115705	0.0153048	0.0200301	0.0173672	0.0105853	0.00743075	0.00613018	0.00217667	0.00515406	0.0054685	0.000945477	0.00103948	0.00401437	0.00665407	0.00573052	0.00647771	0.00591796	0.00834145	0.0048994	0.00499125	0.0105509	0.00580468	0.00758613	0.00683941	0.00340724	0.005792	0.00530466	0.00890437	0.0116511
Rubellimicrobium	0.0142313	0.0143022	0.014317	0.0142304	0.013717	0.00961127	0.00163496	0.000988492	0.000848776	0.00122215	0.000552671	0.00114515	0.0136664	0.00875326	0.00773435	0.0190932	0.0121469	0.00761743	0.000948079	0	0.000487978	0.00138978	0.000967959	0	0.00695299	0.00499094	0.0123137	0.0179337	0.00703935	0.0133155	0.00921024	0.00606647	0.00659823	0.00626204	0.00582857	0.00711163	0.00679532	0.0100977	0.00405663	0.0114096	0.0155186	0.008945	0.00484369	0.00184141	0.00816202	0.00292732	0.00738357	0.00174874
Nitrospira	0.00567646	0.00861603	0.00748323	0.000511272	0.00838923	0.0012077	0.00708482	0.00573916	0.00667704	0.00514322	0.00520539	0.00570916	0.0100018	0.0106344	0.011567	0.0130649	0.00906146	0.00980065	0.00897886	0.00414305	0.00663946	0.00153306	0.00102407	0.00283223	0.00765438	0.00697647	0.00843305	0.00681827	0.00726516	0.006684	0.00618045	0.00708906	0.007138	0.00604611	0.00405199	0.00481675	0.0118918	0.0106954	0.0124682	0.0107656	0.0132405	0.0090841	0.00449848	0.00668921	0.0119008	0.00821424	0.00677746	0.00757429
Haliangium	0.00737138	0.00719704	0.00449769	0.00630569	0.0045236	0.00795069	0.0133398	0.0095751	0.0121941	0.00152769	0.00947252	0.00806585	0.00957935	0.00562438	0.00631626	0.009011	0.0113512	0.00981972	0.0133958	0.0169801	0.00893148	0.00391145	0.00489591	0.00504739	0.00752224	0.00599998	0.0099505	0.00336567	0.00892436	0.00453041	0.00504428	0.00915498	0.00806864	0.00477543	0.0067032	0.0101799	0.00225238	0.00289267	0.0030027	0.00741218	0.00838353	0.00700835	0.00813394	0.00627584	0.00885909	0.00239508	0.00310771	0.00190967
Arenimonas	0.00622806	0.00697245	0.00627157	0.0092029	0.00557454	0.0136873	0.00553656	0.00438182	0.00861508	0.0195035	0.0173127	0.0192186	0.00805474	0.00405994	0.00249124	0.00757218	0.0081277	0.00463338	0.0126931	0.00545252	0.0145802	0.0149581	0.0190506	0.0159649	0.00537738	0.0080506	0.00931615	0.00630907	0.0030926	0.00810222	0.00293309	0.00362744	0.00369464	0.00548967	0.00330719	0.00830531	0.00780698	0.0005764	0.00262488	0.00701345	0.00503923	0.00527498	0.00825261	0.00652637	0.00524702	0.00731831	0.00419872	0.00521403
Tumebacillus	0.0098285	0.00841185	0.00646543	0.00762039	0.0126113	0.00827777	0.00251437	0.000472116	0.0009478	0.000483768	0	0.000348525	0.00855988	0.00993134	0.0146562	0.0103133	0.0131375	0.0126608	0	0.000536665	0.0015083	0	0.00202009	0.000348096	0.0125133	0.00966723	0.00664196	0.00640843	0.0122919	0.0138407	0.00572115	0.00462931	0.00176821	0.0047339	0.00392899	0.00331204	0.00708164	0.0166088	0.00654232	0.0158263	0.0111537	0.0177509	0.00334419	0.0026807	0.000570328	0.00493209	0.00358158	0.00136251
Devosia	0.00930699	0.00496136	0.00580629	0.00790037	0.00713724	0.0156498	0.00492965	0.0130274	0.00572924	0.0057543	0.011092	0.0100076	0.0095518	0.00281852	0.00507447	0.00476806	0.00473372	0.0085422	0.0109308	0.0139318	0.00958211	0.00673401	0.00659334	0.0154428	0.00660737	0.0041772	0.0137566	0.0107055	0.00659755	0.00690724	0.00518932	0.00373799	0.00322001	0.00568069	0.00399732	0.00563215	0.0138197	0.0039921	0	0.00694189	0.00508479	0.00580997	0.00642948	0.0127897	0.00401764	0.00763765	0.00667827	0.00842184
Bryobacter	0.00547588	0.00339945	0.00466248	0.00342066	0.005209	0.0076236	0.00966112	0.00318678	0.0077663	0.00374284	0.00353452	0.00472998	0.00650257	0.00714449	0.0110688	0.00747766	0.00699096	0.00518634	0.00319001	0.00337026	0.00343063	0.00326671	0.00382975	0.00393981	0.00611944	0.00460035	0.00396776	0.00432196	0.00640119	0.000958609	0.0111119	0.013653	0.0134757	0.00844628	0.00949791	0.00588433	0.00351219	0.00564658	0.00399698	0.00380321	0.00467473	0.00281404	0.00682863	0.00848052	0.0152721	0.00910131	0.0076701	0.00653363
Lysobacter	0.000912647	0.0013169	0.0047788	0.00276331	0.00139821	0.00065417	0.0187649	0.0225435	0.0226057	0.0217696	0.0102308	0.0162977	0.00371969	0.00181779	0.00255257	0.000703656	0.00176195	0.00208788	0.0102058	0.0303967	0.0119185	0.0231965	0.0239465	0.0198573	0.000386277	0.00185533	0.00200254	0.00253356	2.94533e-05	0.00391323	0.00734079	0.00422856	0.00530464	0.00584679	0.00437314	0.00874243	0.000763519	0.002882	0.000298282	0.00410993	0.000729002	0	0.00220069	0.0100714	0.00761704	0.00471033	0.0118137	0.0102564
Paenibacillus	0.0114332	0.00577805	0.00674654	0.00998198	0.00487087	0.00317021	0.000693619	0.00351136	0.000862923	0.00162954	0	0.000945995	0.00314107	0.0104254	0.0085852	0.0076562	0.00771361	0.00376581	0.00303385	0.00384252	0.00153787	0.00249302	0.00291791	0.0027373	0.00495044	0.00270162	0.00282345	0.00637117	0.0032006	0.00320412	0.00630132	0.00439439	0.00605846	0.00568899	0.00782382	0.00264795	0.00941037	0.00767465	0.00564747	0.0121253	0.00990532	0.0101541	0.0101512	0.00876863	0.00752833	0.00763765	0.00925701	0.00861496
Microvirga	0.00961789	0.00546158	0.00864643	0.00727954	0.00303401	0.00198767	0.00353002	0.00355562	0.00403169	0.00387015	0.00107964	0.00353504	0.0086701	0.00750551	0.00945906	0.00537719	0.00600849	0.0033082	0.000524232	0.000472265	0.00175968	0.0027939	0.00206217	0.0030221	0.00811182	0.0103074	0.00625637	0.00422261	0.00521324	0.00470112	0.00760671	0.00563118	0.00644933	0.00793137	0.00538443	0.00831372	0.00868503	0.0121578	0.00882914	0.00489715	0.00486609	0.00173336	0.00538307	0.00826757	0.00887176	0.0051716	0.00821009	0.0079927
